# Supplementary material for: Animal Models for Studying Protein-Bound Uremic Toxin Removal—A Systematic Review
Source: Int J Mol Sci. 2023 Aug 25;24(17):13197. doi: 10.3390/ijms241713197 (PMC10487432; doi:10.3390/ijms241713197)
Supplement: Supplementary file 1 [file ijms-24-13197-s001.zip]

Archive with 3 entries (3 files):
- database masterfile.xlsx
- Sup figure table_ proof.pdf
- Syntax R No File Names.R
