# Supplementary material for: Animal Models for Studying Protein-Bound Uremic Toxin Removal—A Systematic Review
Source: Int J Mol Sci. 2023 Aug 25;24(17):13197. doi: 10.3390/ijms241713197 (PMC10487432; doi:10.3390/ijms241713197)
Supplement: Supplementary file 1 [file ijms-24-13197-s001.zip › database masterfile.xlsx]

## Sheet: database
First_Author	Year	Species	Subspecies	Disease_model	Damage_type	CKD	Control_n	RF_n	Time_days	ClCr_healthy	ClCr_SD_healthy	ClCr_disease	ClCr_SD_disease	plasmaCR_healthy	plasmaCR_SD_healthy	plasmaCR_disease	plasmaCR_SD_disease	plasmaIS_healthy	plasmaIS_SD_healthy	plasmaIS_disease	plasmaIS_SD_disease	plasmaHA_healthy	plasmaHD_SD_healthy	plasmaHA_disease	plasmaHA_SD_disease	plasmaPCS_healthy	plasmaPCS_SD_healthy	plasmaPCS_disease	plasmaPCS_SD_disease	plasmaUrea_healthy	plasmaUrea_SD_healthy	plasmaUrea_disease	plasmaUrea_SD_disease
Chen	2018	Cat	Unkown	Unkown Non-Progr		1		29								247.5				45.5
Chen	2018	Cat	Unkown	Unkown Progr		1		29								256.4				74.11
Liao	2019	Cat	Unkown	CKD Stage 2		1	20	38						123.76		194.48		7.83		13.65										22.5		28.5
Liao	2019	Cat	Unkown	CKD Stage 3		1	20	23						123.76		327.09		7.83		27.2										22.5		52
Liao	2019	Cat	Unkown	CKD Stage 4		1	20	12						123.76		570.19		7.83		120.5										22.5		106.5
Summer	2018	Cat	Unkown	CKD Stage 2		1	11	17						106.08		176.8		5.636		15.81						15.44		36.88		24		43
Summer	2018	Cat	Unkown	CKD Stage 3 & 4		1	11	13						106.08		282.89		5.636		29.95						15.44		28.16		24		53
Chen	2018	Dog	Unkown	Unkown Non-progr		1		16								176.8				3470.76
Chen	2018	Dog	Unkown	Unkown Progr		1		20								203.3				8348.58
Cheng	2015	Dog	Unkown	AKI		0	63	15						106.1		742.6		33.77		270.63										18.99		220.39
Cheng	2015	Dog	Unkown	Unkown		1	63	51						106.1		185.6		33.77		83.02										18.99		104.45
Cheng	2015	Dog	Unkown	Azotaemia		1	63	66						106.1		282.9		33.77		95.68										18.99		82.05
Kawamura	1994	Dog	Mongrel	Uremia		0	5	5						83.1		963.58						25.67		213.212
van Gelder	2018	Goat	Dutch White	STI & Gentamicin		1	5	5						65		841		1.39		69		43		817		37		985
Dou	2017	Mice	C57BL/6J	5/6th	a) Nephron loss	1	6	6	42					31.9	3.6	67.97	25.3	31.6	19.9	123.3	85									8.75	0.69	25.02	3.1
Enoki	2017	Mice	ICR	5/6th	a) Nephron loss	1								17.68	1.77	70.72	27.4	4.7	0.4	39.2	7.7									7.5	0.4	20	3.4
Hung	2016	Mice	C57BL/6	5/6th	a) Nephron loss	1	9	9	28					56.6	31.9	86	47.4	12.79	2.2	37.1	3.8									9.1	1.4	22.4	7
Ito	2012	Mice	C57BL/6J	5/6th	a) Nephron loss	1	10	10	28									14.54	5.16	30.49	9.85									14.64	1.79	25.71	3.9
Makhloufi	2020	Mice	C57BL/6	Adenine	b) Tubular damage	1	8	8						27.5	3.68	81	12.45	14.5	5.66	161.8	93.6									2.82	0.2	11.7	2.52
Makhloufi	2020	Mice	C57BL/6	5/6th	a) Nephron loss	1	8	8						32.4	3.1	55.6	5.9	12.9	5.9	75.4	84.3									3.3	0.3	8.6	2.5
Mishima	2017	Mice	IQI	Adenine (0.2%)	b) Tubular damage	1	4	6						5.06	0.75	16.7	3.5	3.68	0.86	20.2	5.8			11.6	5.5					8.5	1.4	19.5	7
Mishima	2018	Mice	C57BL/6J	Adenine (0.2%)	b) Tubular damage	1	6	8						9	0.6	28.1	4.2	16.9	3	86.8	17.5					0.68	0.001	9.3	6	10.3	1.2	22.5	6.5
Nakada	2019	Mice	C57BL/6 ApoE def	5/6th	a) Nephron loss	1	7	8										7.97	2.5	15.48	3.99					3.19	1.4	3.72	3	9.5	1.3	15.9	1.98
Nanto-Hara	2020	Mice	C57BL/6JJcl	Adenine (0.2%)	b) Tubular damage	1	9	5						11.7	2.4	31.2	1.04	4.03	3.5	79.3	15.4	2.44	3.22	25.7	5.81					9.2	1	29.5	3.1
Ni	2014	Mice	B alb/c	5/6th	a) Nephron loss	1	6	6						1.31	0.11	9.31	0.33									0.76	0.04	2.48	0.17	3.1	0.3	5.9	0.4
Ni	2014	Mice	B alb/c	UNX	a) Nephron loss	1	6	6																		0.76	0.04	0.72	0.11	3.1	0.3	2.2	0.07
Nishikawa	2015	Mice	C57BL/6J	5/6th	a) Nephron loss	1	12	12	203									9.99	1.29	49	5.36									12.5	0.7	24.3	15
Shiba	2018	Mice	BALB/c	Adenine (0.175%)	b) Tubular damage	1	5	6						17	1.9	31.5	5.2	1.48	0.01	7.2	5					19	3.8	65	13.5	9.1	1.1	21.3	3.4
Shiba	2018	Mice	BALB/c	Adenine (0.2%)	b) Tubular damage	1	5	6						17	1.9	50.5	16.3	1.48	0.01	10.68	13.1					19	3.8	140.87	55.5	9.1	1.1	47.7	20.3
Yamada	2019	Mice	C57BL/6J	5/6th	a) Nephron loss	1	5	5	84					8.84	0.45	27.3	4.7	8.72	0.67	49.6	9.58
Yamamoto	2011	Mice	C57BL/6	5/6th	a) Nephron loss	1	5	5	175	15.3	4.1	5.6	1.6
Ali	2018	Rat	SD	Adenine	b) Tubular damage	1	6	6						13.2	0.73	67.1	9.1	2.9	1.96	20.3	4.9									4.4	0.24	14.9	1.47
Ali	2014	Rat	Wistar	Adenine	b) Tubular damage	1	6	6	29	1.06	0.49	0.29	0.098	63.09	11.7	205.57	30.5	1.79	1.98	159.55	32.97									6.36	1.96	150.71	7.08
Ali	2019	Rat	Wistar	Adenine	b) Tubular damage	1	6	6	36	2.2	0.24	0.2	0.001	17.1	2.57	83.3	14.5	2.35	2.3	62.85	19.5									3.7	0.49	22	3.4
Aoki	2015	Rat	SD	5/6th	a) Nephron loss	1	8	8	28	3.1	1.13	0.88	0.25	30.06	12.5	93.7	25	7.09	2.23	40.52	31.5									6.3	0.81	25.3	7.7
Aoyama	2002	Rat	SD	5/6th	a) Nephron loss	1	14	14	56	1.88	0.1	0.633	0.06	39.78	0.001	154.7	26.52	5.16	0.938	59.09	9.85									10.34	0.357	27.13	0.714
Aoyama	2003	Rat	SD	5/6th	a) Nephron loss	1	4	5	126	3.08	0.74	0.72	0.268	35.36	0.001	159.12	59.31	9.38	9.38	60.97	31.46									8.93	2.14	33.57	9.58
Bolati	2012	Rat	SD	5/6th	a) Nephron loss	1	9	8	70	3.68	0.13	1.14	0.16	35.36	0.27	124.64	57.5	3.75	0.99	24.39	21.2
Deguchi	2005	Rat	Wistar	5/6th	a) Nephron loss	1	15	15	28	2.83	0.35	1.58	0.23	67.01	8.21	167.08	34.2					12.3	9.3	135	46.5					5.5	0.7	15.4	1.8
Enomoto	2002	Rat	SD	5/6th	a) Nephron loss	1	3	7	112	2.59	0.121	0.76	0.185	35.36	15.31	159.12	23.4	12.7	0.814	55.3	19.84									8.21	0.62	36.07	4.72
Fujii	2009	Rat	Lewis	5/6th	a) Nephron loss	1		8	196			0.9	0.18
Huang	2018	Rat	Wistar	5/6th	a) Nephron loss	1	6	6						32	4.5	140.7	27.5					6.35	0.96	40.31	1.98
Inami	2014	Rat	SD	Adenine	b) Tubular damage	1	6	6	49					29.17	2.3	138.79	49.5	7.55	3	191.45	114.11									8.9	1.39	40.5	7.8
Iwasaki	2013	Rat	SD	5/6th	a) Nephron loss	1	6	9	91	2.8	0.2	1.1	0.3	44.2	0.001	97.24	26.52	0.469	0.001	10.79	3.75									6.5	0.36	15.78	3.96
Iwata	2007	Rat	SD	Cisplatin AKI	b) Tubular damage	0	6	6	3.5					16.8	2.1	171.1	23.8	7.33	2.25	183.3	140.5									7.18	2.62	59.9	10.5
Kikuchi	2010	Rat	SD	5/6th	a) Nephron loss	1	8	16	126									2.81	1.33	15.95	0.2	10.05	2.21	38.51	23.68	0.11	0.001	1.01	1.28
Kikuchi	2017	Rat	SD	5/6th	a) Nephron loss	1	5	7	168	2.99	0.32	1.11	0.16	62.77	5.3	170.62	27.4	3.26	0.53	23.69	7.1	13.2	3	59.2	14.2	0.3	0.067	4.72	2.4
Kobayashi	2002	Rat	SD	3/4th	a) Nephron loss	1	9	9	133	1.078	0.081	0.168	0.03	88.4	0.001	132.6	26.52			44.09	28.14									24.3	3.3	32.1	4.2
Kucey	2019	Rat	Wistar	Adenine (0.2%)	b) Tubular damage	1	9	12						21.89	5.05	207.9	71.3	6	4.3	190.1	88.98	3.32	1.2	96.9	70.2	0.14	0.02	27.9	27.5	6.44	2.14	68.2	12
Kuwahara	2014	Rat	SD	4/5th	a) Nephron loss	1	6	7	182	4.48	0.42	1.28	0.53	25.64	2.65	118.46	57.46	4.69	1.41	28.14	11.26	9.49	3.35	43.53	18.42	0.071	0.028	0.342	0.191	7.46	0.2	25.8	6.2
Lekawanvijit	2012	Rat	SD	5/6th	a) Nephron loss	1	12	17	84	3.47	1.178	1.19	0.91	40.25	13.79	115.2	49.6	8.44	3.26	38.93	15.46
Li	2019	Rat	SD	5/6th	a) Nephron loss	1														4.18	0.006							2.18	0.013
Lin	2020	Rat	SD	5/6th	a) Nephron loss	1	4	5						35.36	0.001	114.92	17.68	5.63	1.41	41.74	21.11					4.78	4.25	57.92	23.9	4.18	0.4	22.4	4.86
Ling Lau	2019	Rat	SD	5/6th	a) Nephron loss	1	5	4	42	10.3	4.47	0.8	0.2					2.79	0.72	10.57	3.08					0.6	0.6	2.39	1.6	7.18	0.39	57.5	18.5
Miyazaki	2000	Rat	SD	5/6th	a) Nephron loss	1	4	5	70	2.15		0.65	0.12	44.2	8.84	132.6	17.38	7.5	0.938	66.13	25.33									7.14	0.71	24.64	2.85
Morisaki	2008	Rat	SD	Cisplatin AKI	b) Tubular damage	0	11	11	3					17.68	2.92	130.83	43.98	12.5	1.6	156.3	48.8									7.8	1.18	48.57	11.96
Niwa	1994	Rat	SD	5/6th	a) Nephron loss	1		12	42			0.5	0.24			139.3	35.4			23.45	9.2											28.1	7
Owada	2007	Rat	Wistar	5/6th	a) Nephron loss	1	24	10	42	1.99	0.78	0.45	0.19	47.74	8.67	137.02	120.2	11.73	6.9	77.39	32.6
Owada	2007	Rat	Wistar	3/4th	a) Nephron loss	1	24	10	42	1.99	0.78	0.88	0.095	47.74	8.67	68.95	16.76	11.73	6.9	43.62	14.8
Plam	2010	Rat	SD	7/12th	a) Nephron loss	1			84					36.3	0.9	106.2	7.1	4.41	0.98	21.11	4.03
Satoh	2003	Rat	SD	5/6th	a) Nephron loss	1		8	126			0.226	0.048							37.6	23.2			11.6	4.8
Shimoishi	2007	Rat	Wistar	5/6th	a) Nephron loss	1	7	7	70	2.4	0.48	0.72	0.56	33.59	32.8	173.27	35.08	1.2	0.56	17.4	2.12									5.71	5.68	36.1	13.2
Suleimani	2015	Rat	Wistar	Adenine	b) Tubular damage	1	8	6	35	0.064	0.018	0.028	0.009	80.6	19.1	136.8	36.8	1.67	2.9	68.2	12									22.8	5.1	77.5	25.5
Tóthová	2015	Rat	Wistar	5/6th	a) Nephron loss	1	15	15	275	0.03	0.126	0.069	0.084	57.84	26.2	197.7	282.6													9.66	3.37	28.15	47.5
Tumur	2008	Rat	SD	4/5th	a) Nephron loss	1	6	6	112	3.404	0.181	0.83	0.49	40.66	6.49	161.78	82.3	2.81	1.15	36.58	25.3									6.07	0.87	30.85	15.1
Watanabe	2013	Rat	SD	5/6th	a) Nephron loss	1	4	11	112	2.46	0.96	0.66	0.12	57.46	11.49	113.15	21.22									0.55	0.51	2.04	2.22	6.7	0.7	16.7	4
Zeng	2016	Rat	SD	5/6th	a) Nephron loss	1	13	9	28	6.09	1.15	2.45	1.23	35.36	5.3	85.75	10.61	6.91	1.62	19.36	2.5									6.42	4.82	40.71	9.2
Al Za'abi	2021	Rat	Wistar	Adenine (0.25%)	b) Tubular damage	1	6	6	35	1.77	0.54	0.44	0.2	20.5	3.9	58.2	12.5	4.2	0.73	34.8	4.12									3	1.5	18	3.85
Al Za'abi	2021	Rat	Wistar	Adenine	b) Tubular damage	1	6	6	33	2.1	0.29	0.35	0.049	17.45	2.55	57.82	9.41	14.4	2.3	132.6	12.2									3.73	0.61	16.41	2.42
Al Za'abi	2020	Rat	Wistar	Cisplatin	b) Tubular damage	1	6	6	28	2.47	0.69	0.18	0.07	20.98	3.92	141.2	47.08	27.02	5.51	54.03	6.88									6.13	3.77	42.94	15.4
Jerez-Morales	2021	Rat	SD	5/6th	a) Nephron loss	1	5	5						17.72	5.79	48.3	14.5	1.78	0.48	2.47	0.77
Kusumoto	2011	Rat	SD	Cisplatin	b) Tubular damage	0	3	3	3					18.4	1.8	99.9	17.1	7.87	1.12	128.09	23.6									9.32	2.13	42.62	4.8
Matsushima	2017	Rat	SD	Cisplatin	b) Tubular damage	0	3	3	3					29.17	12.25	197.1	62.7	4.02	1.63	151.9	51.3
Shi	2018	Rat	SD	5/6th	a) Nephron loss	1	6	6	140					38.9	2.65	176.8	12.4	8.72	0.33	46.81	9.05			7.2	5.08	0.266	0.05	33.8	6.59	9.33	0.12	54.6	22.4
Sueyoshi	2019	Rat	Wistar	Adenine	b) Tubular damage	1	12	11	28					24.5	0.01	190	75.9	6.88	0.01	183.6	68.5					9.88	6.58	129.2	34.57	7.05	0.01	45.99	16.86
Won	2016	Rat	SD	Cisplatin	b) Tubular damage	0	6	6	5					21.97	3.14	76.4	8.37	7.2	2.4	200.8	62.1									7.4	0.94	28.5	1.25
Tungasanga	2022	Mice	C56BL/6	5/6th	a) Nephron loss	1	5	10	140					13.7	0.01	79.6	35.7	6.67	2.7	164.3	7.1
Yabuuchi	2021	Mice	C56BL/6J	Cisplatin	b) Tubular damage	0	4	8	3					58.5	6.1	233.8	92.6	2.2	1.1	48.4	16.3									9.1	0.96	80	13
Yamakage	2021	Mice	C56BL/6	Adenine	b) Tubular damage	1	6	7	28					3.1	0.6	47.8	3.8	14.67	1.13	49.3	5.3									15.5	0.96	77.3	5.1
