# Supplementary material for: Animal Models for Studying Protein-Bound Uremic Toxin Removal—A Systematic Review
Source: Int J Mol Sci. 2023 Aug 25;24(17):13197. doi: 10.3390/ijms241713197 (PMC10487432; doi:10.3390/ijms241713197)
Supplement: Supplementary file 1 [file ijms-24-13197-s001.zip › Syntax R No File Names.R]

rm(list=ls())

#install.packages('survival')
#install.packages('foreign')
#install.packages('mice')
#install.packages('sm')
#install.packages('pROC')
#install.packages('sas7bdat')
#install.packages('tableone')
#install.packages('patchwork')
#install.packages('ggplot2')
#install.packages('meta')
#install.packages('xlsx')
#install.packages('rJava')

library(survival)
library(foreign)
library(mice)
library(sm)
library(pROC)
library(sas7bdat)
library(tableone)
library(Hmisc)
library(np)
library(patchwork)
library(ggplot2)
library(meta)
library(xlsx)

setwd("FILL IN")
data <- read.xlsx("C:/FILL IN/Rat Creat Uni.xlsx", 1)

matrix(names(data))
data$nhealthy<-as.numeric(data$Control_n)
data$ndisease<-as.numeric(data$RF_n)
data$pCRh<-as.numeric(data$plasmaCR_healthy)
data$pCRd<-as.numeric(data$plasmaCR_disease)

data$pCRd/data$pCRh->data$Ratio

### 221. Creatinine COMP DAMAGE TYPE###
m221<-metacont(ndisease, pCRd, plasmaCR_SD_disease,nhealthy, pCRh, plasmaCR_SD_healthy, subgroup=Damage_type, subgroup.name="", First_Author, data=data)
forest(m221, layout = "RevMan5", colgap.forest.left = unit(15,"mm"))

tiff("221. Creatinine disease rat forest DAMAGE TYPE.tiff", width=4000, height=3500, res=280)
forest(m221, layout="RevMan5",xlim=c(-200,200), xlab="Delta Creatinine Concentration (µM)", digits.sd=2, leftcols=c("studlab", "Year", "n.e", "mean.e", "sd.e", "n.c", "mean.c", "sd.c", "Ratio"), label.c="Healthy", label.e="Disease", squaresize = 0.5, colgap.forest.left = unit (15, "mm"))
dev.off()

### 1. Creatinine healthy rat forest plot ###
m1<-metamean(nhealthy, pCRh, plasmaCR_SD_healthy, First_Author, comb.fixed=FALSE, data=data)
forest(m1, layout = "RevMan5", colgap.forest.left = unit(15,"mm"))

tiff("1. Creatinine healthy rat forest.tiff", width=3000, height=3000, res=280)
forest(m1, layout="RevMan5",xlim=c(0,100), xlab="Creatinine Concentration (µM)", digits.sd=2, leftcols=c("studlab", "Year", "mean", "sd", "n", "w.random", "effect.ci"), squaresize = 0.35, colgap.forest.left = unit (15, "mm"))
dev.off()

### 2. Creatinine disease rat forest plot ###
m2<-metamean(ndisease, pCRd, plasmaCR_SD_disease, First_Author, data=data)
forest(m2, layout = "RevMan5", colgap.forest.left = unit(15,"mm"))

tiff("2. Creatinine disease rat forest.tiff", width=3200, height=3000, res=280)
forest(m2, layout="RevMan5",xlim=c(0,400), xlab="Creatinine Concentration (µM)", digits.sd=2, leftcols=c("studlab", "Year", "mean", "sd", "n", "w.random", "effect.ci"), squaresize = 0.5, colgap.forest.left = unit (15, "mm"))
dev.off()

### 3. Creatinine healthy rat forest plot DAMAGE TYPE SUBGROUP ###
m3<-metamean(nhealthy, pCRh, plasmaCR_SD_healthy, subgroup=Damage_type, subgroup.name="", First_Author, fixed=FALSE, data=data)
forest(m3, layout = "RevMan5")

tiff("3. Creatinine healthy rat forest DAMAGE TYPE.tiff", width=3200, height=3100, res=280)
forest(m3, layout="RevMan5",xlim=c(0,100), xlab="Creatinine Concentration (µM)", digits.sd=2, leftcols=c("studlab", "Year", "mean", "sd", "n", "w.random", "effect.ci"), squaresize = 0.35, colgap.forest.left = unit (15, "mm"))
dev.off()

### 4. Creatinine disease rat forest plot DAMAGE TYPE SUBGROUP ###
m4<-metamean(ndisease, pCRd, plasmaCR_SD_disease, subgroup=Damage_type, subgroup.name="", First_Author, fixed=FALSE, data=data)
forest(m4, layout = "RevMan5")

tiff("4. Creatinine disease rat forest DAMAGE TYPE.tiff", width=3200, height=3100, res=280)
forest(m4, layout="RevMan5",xlim=c(0,400), xlab="Creatinine Concentration (µM)", digits.sd=2, leftcols=c("studlab", "Year", "mean", "sd", "n", "w.random", "effect.ci"), squaresize = 0.35, colgap.forest.left = unit (15, "mm"))
dev.off()

### 5. Creatinine disease rat forest plot STRAIN ###
m5<-metamean(ndisease, pCRd, plasmaCR_SD_disease, subgroup=Subspecies, subgroup.name="", First_Author, comb.fixed=FALSE, data=data)
forest(m5, layout = "RevMan5", colgap.forest.left = unit(15,"mm"))

tiff("5. Creatinine disease rat forest plot STRAIN.tiff", width=3200, height=3100, res=280)
forest(m5, layout="RevMan5",xlim=c(0,300), xlab="Creatinine Concentration (µM)", digits.sd=2, leftcols=c("studlab", "Year", "mean", "sd", "n", "w.random", "effect.ci"), squaresize = 0.35, colgap.forest.left = unit (15, "mm"))
dev.off()

### 6. Creatinine healthy rat forest plot STRAIN ###
m6<-metamean(nhealthy, pCRh, plasmaCR_SD_healthy, subgroup=Subspecies, subgroup.name="", First_Author, comb.fixed=FALSE, data=data)
forest(m6, layout = "RevMan5", colgap.forest.left = unit(15,"mm"))

tiff("6. Creatinine healthy rat forest plot STRAIN.tiff", width=3200, height=3100, res=280)
forest(m6, layout="RevMan5",xlim=c(0,100), xlab="Creatinine Concentration (µM)", digits.sd=2, leftcols=c("studlab", "Year", "mean", "sd", "n", "w.random", "effect.ci"), squaresize = 0.35, colgap.forest.left = unit (15, "mm"))
dev.off()


data2 <- read.xlsx("C:/FILL IN/Rat IS Uni.xlsx", 1)

matrix(names(data2))
data2$nhealthy<-as.numeric(data2$Control_n)
data2$ndisease<-as.numeric(data2$RF_n)
data2$pISh<-as.numeric(data2$plasmaIS_healthy)
data2$pISd<-as.numeric(data2$plasmaIS_disease)

data2$pISd/data2$pISh->data2$Ratio

### 222. IS COMP DAMAGE TYPE###
m222<-metacont(ndisease, pISd, plasmaIS_SD_disease,nhealthy, pISh, plasmaIS_SD_healthy, subgroup=Damage_type, subgroup.name="", First_Author, data=data2)
forest(m222, layout = "RevMan5", colgap.forest.left = unit(15,"mm"))

tiff("222. IS disease rat forest DAMAGE TYPE.tiff", width=4000, height=3000, res=280)
forest(m222, layout="RevMan5",xlim=c(-200,200), xlab="Delta IS Concentration (µM)", digits.sd=2, leftcols=c("studlab", "Year", "n.e", "mean.e", "sd.e", "n.c", "mean.c", "sd.c", "Ratio"), label.c="Healthy", label.e="Disease", squaresize = 0.5, colgap.forest.left = unit (15, "mm"))
dev.off()


### 7. IS healthy rat forest plot ###
m7<-metamean(nhealthy, pISh, plasmaIS_SD_healthy, First_Author, comb.fixed=FALSE, data=data2)
forest(m7, layout = "RevMan5", colgap.forest.left = unit(15,"mm"))

tiff("7. IS healthy rat forest.tiff", width=3200, height=3000, res=280)
forest(m7, layout="RevMan5",xlim=c(0,50), xlab="IS Concentration (µM)", digits.sd=2, leftcols=c("studlab", "Year", "mean", "sd", "n", "w.random", "effect.ci"), squaresize = 0.35, colgap.forest.left = unit (15, "mm"))
dev.off()

### 8. IS disease rat forest plot ###
m8<-metamean(ndisease, pISd, plasmaIS_SD_disease, First_Author, comb.fixed=FALSE, data=data2)
forest(m8, layout = "RevMan5", colgap.forest.left = unit(15,"mm"))

tiff("8. IS disease rat forest.tiff", width=3200, height=3000, res=280)
forest(m8, layout="RevMan5",xlim=c(0,300), xlab="IS Concentration (µM)", digits.sd=2, leftcols=c("studlab", "Year", "mean", "sd", "n", "w.random", "effect.ci"), squaresize = 0.35, colgap.forest.left = unit (15, "mm"))
dev.off()

### 9. IS healthy rat forest plot DAMAGE TYPE SUBGROUP ###
m9<-metamean(nhealthy, pISh, plasmaIS_SD_healthy, subgroup=Damage_type, subgroup.name="", First_Author, comb.fixed=FALSE, data=data2)
forest(m9, layout = "RevMan5", colgap.forest.left = unit(15,"mm"))

tiff("9. IS healthy rat forest DAMAGE TYPE.tiff", width=3200, height=3700, res=280)
forest(m9, layout="RevMan5",xlim=c(0,50), xlab="IS Concentration (µM)", digits.sd=2, leftcols=c("studlab", "Year", "mean", "sd", "n", "w.random", "effect.ci"), squaresize = 0.35, colgap.forest.left = unit (15, "mm"))
dev.off()

### 10. IS disease rat forest plot DAMAGE TYPE SUBGROUP ###
m10<-metamean(ndisease, pISd, plasmaIS_SD_disease, subgroup=Damage_type, subgroup.name="", First_Author, comb.fixed=FALSE, data=data2)
forest(m10, layout = "RevMan5", colgap.forest.left = unit(15,"mm"))

tiff("10. IS disease rat forest DAMAGE TYPE.tiff", width=3200, height=3100, res=280)
forest(m10, layout="RevMan5",xlim=c(0,300), xlab="IS Concentration (µM)", digits.sd=2, leftcols=c("studlab", "Year", "mean", "sd", "n", "w.random", "effect.ci"), squaresize = 0.35, colgap.forest.left = unit (15, "mm"))
dev.off()

### 11. IS disease rat forest plot STRAIN ###
m11<-metamean(ndisease, pISd, plasmaIS_SD_disease, subgroup=Subspecies, subgroup.name="", First_Author, comb.fixed=FALSE, data=data2)
forest(m11, layout = "RevMan5", colgap.forest.left = unit(15,"mm"))

tiff("11. IS disease rat forest plot STRAIN.tiff", width=3200, height=3100, res=280)
forest(m11, layout="RevMan5",xlim=c(0,300), xlab="IS Concentration (µM)", digits.sd=2, leftcols=c("studlab", "Year", "mean", "sd", "n", "w.random", "effect.ci"), squaresize = 0.35, colgap.forest.left = unit (15, "mm"))
dev.off()

### 12. IS healthy rat forest plot STRAIN ###
m12<-metamean(nhealthy, pISh, plasmaIS_SD_healthy, subgroup=Subspecies, subgroup.name="", First_Author, comb.fixed=FALSE, data=data2)
forest(m12, layout = "RevMan5", colgap.forest.left = unit(15,"mm"))

tiff("12. IS healthy rat forest plot STRAIN.tiff", width=3200, height=3100, res=280)
forest(m12, layout="RevMan5",xlim=c(0,40), xlab="IS Concentration (µM)", digits.sd=2, leftcols=c("studlab", "Year", "mean", "sd", "n", "w.random", "effect.ci"), squaresize = 0.35, colgap.forest.left = unit (15, "mm"))
dev.off()


data3 <- read.xlsx("C:/FILL IN/Rat Urea Uni.xlsx", 1)

matrix(names(data3))
data3$nhealthy<-as.numeric(data3$Control_n)
data3$ndisease<-as.numeric(data3$RF_n)
data3$pURh<-as.numeric(data3$plasmaUrea_healthy)
data3$pURd<-as.numeric(data3$plasmaUrea_disease)

data3$pURd/data3$pURh->data3$Ratio

### 223. UR COMP DAMAGE TYPE###
m223<-metacont(ndisease, pURd, plasmaUrea_SD_disease,nhealthy, pURh, plasmaUrea_SD_healthy, subgroup=Damage_type, subgroup.name="", First_Author, data=data3)
forest(m223, layout = "RevMan5", colgap.forest.left = unit(15,"mm"))

tiff("223. UR disease rat forest DAMAGE TYPE.tiff", width=4000, height=3000, res=280)
forest(m223, layout="RevMan5",xlim=c(-200,200), xlab="Delta Urea Concentration (µM)", digits.sd=2, leftcols=c("studlab", "Year", "n.e", "mean.e", "sd.e", "n.c", "mean.c", "sd.c", "Ratio"), label.c="Healthy", label.e="Disease", squaresize = 0.5, colgap.forest.left = unit (15, "mm"))
dev.off()


### 13. Urea healthy rat forest plot ###
m13<-metamean(nhealthy, pURh, plasmaUrea_SD_healthy, subgroup=Damage_type, subgroup.name="", First_Author, comb.fixed=FALSE, data=data3)
forest(m13, layout = "RevMan5", colgap.forest.left = unit(15,"mm"))

tiff("13. Urea healthy rat forest DAMAGE TYPE.tiff", width=3200, height=3100, res=280)
forest(m13, layout="RevMan5",xlim=c(0,30), xlab="Urea Concentration (mM)", digits.sd=2, leftcols=c("studlab", "Year", "mean", "sd", "n", "w.random", "effect.ci"), squaresize = 0.35, colgap.forest.left = unit (15, "mm"))
dev.off()

### 14. Urea disease rat forest plot DAMAGE TYPE ###
m14<-metamean(ndisease, pURd, plasmaUrea_SD_disease, subgroup=Damage_type, subgroup.name="", First_Author, comb.fixed=FALSE, data=data3)
forest(m14, layout = "RevMan5", colgap.forest.left = unit(15,"mm"))

tiff("14. Urea disease rat forest DAMAGE TYPE.tiff", width=3200, height=3100, res=280)
forest(m14, layout="RevMan5",xlim=c(0,100), xlab="Urea Concentration (mM)", digits.sd=2, leftcols=c("studlab", "Year", "mean", "sd", "n", "w.random", "effect.ci"), squaresize = 0.35, colgap.forest.left = unit (15, "mm"))
dev.off()

### 15. Urea disease rat forest plot STRAIN ###
m15<-metamean(ndisease, pURd, plasmaUrea_SD_disease, subgroup=Subspecies, subgroup.name="", First_Author, comb.fixed=FALSE, data=data3)
forest(m15, layout = "RevMan5", colgap.forest.left = unit(15,"mm"))

tiff("15. Urea disease rat forest plot STRAIN.tiff", width=3200, height=3100, res=280)
forest(m15, layout="RevMan5",xlim=c(0,200), xlab="Urea Concentration (mM)", digits.sd=2, leftcols=c("studlab", "Year", "mean", "sd", "n", "w.random", "effect.ci"), squaresize = 0.35, colgap.forest.left = unit (15, "mm"))
dev.off()

### 16. Urea healthy rat forest plot STRAIN ###
m16<-metamean(nhealthy, pURh, plasmaUrea_SD_healthy, subgroup=Subspecies, subgroup.name="", First_Author, comb.fixed=FALSE, data=data3)
forest(m16, layout = "RevMan5", colgap.forest.left = unit(15,"mm"))

tiff("16. Urea healthy rat forest plot STRAIN.tiff", width=3200, height=3100, res=280)
forest(m16, layout="RevMan5",xlim=c(0,30), xlab="Urea Concentration (mM)", digits.sd=2, leftcols=c("studlab", "Year", "mean", "sd", "n", "w.random", "effect.ci"), squaresize = 0.35, colgap.forest.left = unit (15, "mm"))
dev.off()


data4 <- read.xlsx("C:/FILL IN/Rat ClCr Uni mlmin only.xlsx", 1)

matrix(names(data4))
data4$nhealthy<-as.numeric(data4$Control_n)
data4$ndisease<-as.numeric(data4$RF_n)
data4$pClCrh<-as.numeric(data4$ClCr_healthy)
data4$pClCrd<-as.numeric(data4$ClCr_disease)

### 17. ClCr healthy rat forest plot DAMAGE TYPE ###
m17<-metamean(nhealthy, pClCrh, ClCr_SD_healthy, subgroup=Damage_type, subgroup.name="", First_Author, comb.fixed=FALSE, data=data4)
forest(m17, layout = "RevMan5", colgap.forest.left = unit(15,"mm"))

tiff("17. ClCr healthy rat forest DAMAGE TYPE.tiff", width=3200, height=2000, res=280)
forest(m17, layout="RevMan5",xlim=c(0,5), xlab="Creatinine clearance (mL/min)", digits.sd=2, leftcols=c("studlab", "Year", "mean", "sd", "n", "w.random", "effect.ci"), squaresize = 0.35, colgap.forest.left = unit (15, "mm"))
dev.off()

### 18. ClCr disease rat forest plot DAMAGE TYPE ###
m18<-metamean(ndisease, pClCrd, ClCr_SD_disease, subgroup=Damage_type, subgroup.name="", First_Author, comb.fixed=FALSE, data=data4)
forest(m18, layout = "RevMan5", colgap.forest.left = unit(15,"mm"))

tiff("18. ClCr disease rat forest DAMAGE TYPE.tiff", width=3200, height=2000, res=280)
forest(m18, layout="RevMan5",xlim=c(0,2), xlab="Creatinine clearance (mL/min)", digits.sd=2, leftcols=c("studlab", "Year", "mean", "sd", "n", "w.random", "effect.ci"), squaresize = 0.35, colgap.forest.left = unit (15, "mm"))
dev.off()

data5 <- read.xlsx("C:/FILL IN/Rat IS Ur Uni.xlsx", 1)

matrix(names(data5))
data5$nhealthy<-as.numeric(data5$Control_n)
data5$ndisease<-as.numeric(data5$RF_n)
data5$uISh<-as.numeric(data5$urineIS_healthy)
data5$uISd<-as.numeric(data5$urineIS_disease)

### 19. Urine IS healthy rat forest plot DAMAGE TYPE ###
m19<-metamean(nhealthy, uISh, urineIS_SD_healthy, subgroup=Damage_type, subgroup.name="", First_Author, comb.fixed=FALSE, data=data5)
forest(m19, layout = "RevMan5", colgap.forest.left = unit(15,"mm"))

tiff("19. Urine IS healthy rat forest DAMAGE TYPE.tiff", width=3200, height=1250, res=280)
forest(m19, layout="RevMan5",xlim=c(0,5), xlab="Urine IS (mg/day)", digits.sd=2, leftcols=c("studlab", "Year", "mean", "sd", "n", "w.random", "effect.ci"), squaresize = 0.35, colgap.forest.left = unit (15, "mm"))
dev.off()

### 20. Urine IS disease rat forest plot DAMAGE TYPE ###
m20<-metamean(ndisease, uISd, urineIS_SD_disease, subgroup=Damage_type, subgroup.name="", First_Author, comb.fixed=FALSE, data=data5)
forest(m20, layout = "RevMan5", colgap.forest.left = unit(15,"mm"))

tiff("20. Urine IS disease rat forest DAMAGE TYPE.tiff", width=3200, height=1250, res=280)
forest(m20, layout="RevMan5",xlim=c(0,5), xlab="Urine IS (mg/day)", digits.sd=2, leftcols=c("studlab", "Year", "mean", "sd", "n", "w.random", "effect.ci"), squaresize = 0.35, colgap.forest.left = unit (15, "mm"))
dev.off()


### MICE ###
data6 <- read.xlsx("C:/FILL IN/Mice Creat Uni.xlsx", 1)

matrix(names(data6))
data6$nhealthy<-as.numeric(data6$Control_n)
data6$ndisease<-as.numeric(data6$RF_n)
data6$pCRh<-as.numeric(data6$plasmaCR_healthy)
data6$pCRd<-as.numeric(data6$plasmaCR_disease)


data6$pCRd/data6$pCRh->data6$Ratio

### 224. CR COMP DAMAGE TYPE###
m224<-metacont(ndisease, pCRd, plasmaCR_SD_disease,nhealthy, pCRh, plasmaCR_SD_healthy, subgroup=Damage_type, subgroup.name="", First_Author, data=data6)
forest(m224, layout = "RevMan5", colgap.forest.left = unit(15,"mm"))

tiff("224. CR disease mice forest DAMAGE TYPE.tiff", width=4000, height=3000, res=280)
forest(m224, layout="RevMan5",xlim=c(-200,200), xlab="Delta creatinine Concentration (µM)", digits.sd=2, leftcols=c("studlab", "Year", "n.e", "mean.e", "sd.e", "n.c", "mean.c", "sd.c", "Ratio"), label.c="Healthy", label.e="Disease", squaresize = 0.5, colgap.forest.left = unit (15, "mm"))
dev.off()


### 21. Creatinine healthy mice forest plot DAMAGE TYPE ###
m21<-metamean(nhealthy, pCRh, plasmaCR_SD_healthy, subgroup=Damage_type, subgroup.name="", First_Author, comb.fixed=FALSE, data=data6)
forest(m21, layout = "RevMan5", colgap.forest.left = unit(15,"mm"))

tiff("21. Creatinine healthy mice forest DAMAGE TYPE.tiff", width=3200, height=2000, res=280)
forest(m21, layout="RevMan5",xlim=c(0,100), xlab="Creatinine Concentration (µM)", digits.sd=2, leftcols=c("studlab", "Year", "mean", "sd", "n", "w.random", "effect.ci"), squaresize = 0.35, colgap.forest.left = unit (15, "mm"))
dev.off()

### 22. Creatinine disease mice forest plot DAMAGE TYPE ###
m22<-metamean(ndisease, pCRd, plasmaCR_SD_disease, subgroup=Damage_type, subgroup.name="", First_Author, comb.fixed=FALSE, data=data6)
forest(m22, layout = "RevMan5", colgap.forest.left = unit(15,"mm"))

tiff("22. Creatinine disease mice forest DAMAGE TYPE.tiff", width=3200, height=2000, res=280)
forest(m22, layout="RevMan5",xlim=c(0,350), xlab="Creatinine Concentration (µM)", digits.sd=2, leftcols=c("studlab", "Year", "mean", "sd", "n", "w.random", "effect.ci"), squaresize = 0.35, colgap.forest.left = unit (15, "mm"))
dev.off()

data7 <- read.xlsx("C:/FILL IN/Mice Urea Uni.xlsx", 1)

matrix(names(data7))
data7$nhealthy<-as.numeric(data7$Control_n)
data7$ndisease<-as.numeric(data7$RF_n)
data7$pURh<-as.numeric(data7$plasmaUrea_healthy)
data7$pURd<-as.numeric(data7$plasmaUrea_disease)

data7$pURd/data7$pURh->data7$Ratio

### 225. Urea COMP DAMAGE TYPE###
m225<-metacont(ndisease, pURd, plasmaUrea_SD_disease,nhealthy, pURh, plasmaUrea_SD_healthy, subgroup=Damage_type, subgroup.name="", First_Author, data=data7)
forest(m225, layout = "RevMan5", colgap.forest.left = unit(15,"mm"))

tiff("225. Urea disease mice forest DAMAGE TYPE.tiff", width=4000, height=3000, res=280)
forest(m225, layout="RevMan5",xlim=c(-200,200), xlab="Delta urea Concentration (µM)", digits.sd=2, leftcols=c("studlab", "Year", "n.e", "mean.e", "sd.e", "n.c", "mean.c", "sd.c", "Ratio"), label.c="Healthy", label.e="Disease", squaresize = 0.5, colgap.forest.left = unit (15, "mm"))
dev.off()


### 23. Urea healthy mice forest plot DAMAGE TYPE ###
m23<-metamean(nhealthy, pURh, plasmaUrea_SD_healthy, subgroup=Damage_type, subgroup.name="", First_Author, comb.fixed=FALSE, data=data7)
forest(m23, layout = "RevMan5", colgap.forest.left = unit(15,"mm"))

tiff("23. Urea healthy mice forest DAMAGE TYPE.tiff", width=3200, height=2000, res=280)
forest(m23, layout="RevMan5",xlim=c(0,20), xlab="Urea Concentration (mM)", digits.sd=2, leftcols=c("studlab", "Year", "mean", "sd", "n", "w.random", "effect.ci"), squaresize = 0.35, colgap.forest.left = unit (15, "mm"))
dev.off()

### 24. Urea disease mice forest plot DAMAGE TYPE ###
m24<-metamean(ndisease, pURd, plasmaUrea_SD_disease, subgroup=Damage_type, subgroup.name="", First_Author, comb.fixed=FALSE, data=data7)
forest(m24, layout = "RevMan5", colgap.forest.left = unit(15,"mm"))

tiff("24. Urea disease mice forest DAMAGE TYPE.tiff", width=3200, height=2000, res=280)
forest(m24, layout="RevMan5",xlim=c(0,100), xlab="Urea Concentration (mM)", digits.sd=2, leftcols=c("studlab", "Year", "mean", "sd", "n", "w.random", "effect.ci"), squaresize = 0.35, colgap.forest.left = unit (15, "mm"))
dev.off()

data8 <- read.xlsx("C:/FILL IN/Mice IS Uni.xlsx", 1)

matrix(names(data8))
data8$nhealthy<-as.numeric(data8$Control_n)
data8$ndisease<-as.numeric(data8$RF_n)
data8$pISh<-as.numeric(data8$plasmaIS_healthy)
data8$pISd<-as.numeric(data8$plasmaIS_disease)

data8$pISd/data8$pISh->data8$Ratio

### 226. IS COMP DAMAGE TYPE###
m226<-metacont(ndisease, pISd, plasmaIS_SD_disease, nhealthy, pISh, plasmaIS_SD_healthy, subgroup=Damage_type, subgroup.name="", First_Author, data=data8)
forest(m226, layout = "RevMan5", colgap.forest.left = unit(15,"mm"))

tiff("226. IS disease mice forest DAMAGE TYPE.tiff", width=4000, height=3000, res=280)
forest(m226, layout="RevMan5",xlim=c(-200,200), xlab="Delta IS Concentration (µM)", digits.sd=2, leftcols=c("studlab", "Year", "n.e", "mean.e", "sd.e", "n.c", "mean.c", "sd.c", "Ratio"), label.c="Healthy", label.e="Disease", squaresize = 0.5, colgap.forest.left = unit (15, "mm"))
dev.off()


### 25. IS healthy mice forest plot DAMAGE TYPE ###
m25<-metamean(nhealthy, pISh, plasmaIS_SD_healthy, subgroup=Damage_type, subgroup.name="", First_Author, comb.fixed=FALSE, data=data8)
forest(m25, layout = "RevMan5", colgap.forest.left = unit(15,"mm"))

tiff("25. IS healthy mice forest DAMAGE TYPE.tiff", width=3200, height=2000, res=280)
forest(m25, layout="RevMan5",xlim=c(0,50), xlab="IS Concentration (µM)", digits.sd=2, leftcols=c("studlab", "Year", "mean", "sd", "n", "w.random", "effect.ci"), squaresize = 0.35, colgap.forest.left = unit (15, "mm"))
dev.off()

### 26. IS disease mice forest plot DAMAGE TYPE ###
m26<-metamean(ndisease, pISd, plasmaIS_SD_disease, subgroup=Damage_type, subgroup.name="", First_Author, comb.fixed=FALSE, data=data8)
forest(m26, layout = "RevMan5", colgap.forest.left = unit(15,"mm"))

tiff("26. IS disease mice forest DAMAGE TYPE.tiff", width=3200, height=2000, res=280)
forest(m26, layout="RevMan5",xlim=c(0,250), xlab="IS Concentration (µM)", digits.sd=2, leftcols=c("studlab", "Year", "mean", "sd", "n", "w.random", "effect.ci"), squaresize = 0.35, colgap.forest.left = unit (15, "mm"))
dev.off()


data9 <- read.xlsx("C:/FILL IN/Rat IS Uni Tubular Models.xlsx", 1)
matrix(names(data9))
data9$nhealthy<-as.numeric(data9$Control_n)
data9$ndisease<-as.numeric(data9$RF_n)
data9$pISh<-as.numeric(data9$plasmaIS_healthy)
data9$pISd<-as.numeric(data9$plasmaIS_disease)

### 118. IS disease rat forest plot STRAIN ###
m118<-metamean(ndisease, pISd, plasmaIS_SD_disease, subgroup=Subspecies, subgroup.name="", First_Author, comb.fixed=FALSE, data=data9)
forest(m118, layout = "RevMan5", colgap.forest.left = unit(15,"mm"))

tiff("118. IS disease rat forest plot STRAIN TUB.tiff", width=2500, height=2500, res=280)
forest(m118, layout="RevMan5",xlim=c(0,300), xlab="IS Concentration (µM)", digits.sd=2, leftcols=c("studlab", "Year", "mean", "sd", "n", "w.random", "effect.ci"), squaresize = 0.35, colgap.forest.left = unit (15, "mm"))
dev.off()

### 128. IS healthy rat forest plot STRAIN ###
m128<-metamean(nhealthy, pISh, plasmaIS_SD_healthy, subgroup=Subspecies, subgroup.name="", First_Author, comb.fixed=FALSE, data=data9)
forest(m128, layout = "RevMan5", colgap.forest.left = unit(15,"mm"))

tiff("128. IS healthy rat forest plot STRAIN TUB.tiff", width=2500, height=2500, res=280)
forest(m128, layout="RevMan5",xlim=c(0,40), xlab="IS Concentration (µM)", digits.sd=2, leftcols=c("studlab", "Year", "mean", "sd", "n", "w.random", "effect.ci"), squaresize = 0.35, colgap.forest.left = unit (15, "mm"))
dev.off()

data10 <- read.xlsx("C:/FILL IN/Rat Urea Uni Tubular Models.xlsx", 1)
matrix(names(data10))
data10$nhealthy<-as.numeric(data10$Control_n)
data10$ndisease<-as.numeric(data10$RF_n)
data10$pURh<-as.numeric(data10$plasmaUrea_healthy)
data10$pURd<-as.numeric(data10$plasmaUrea_disease)

### 218. Urea disease rat forest plot STRAIN ###
m218<-metamean(ndisease, pURd, plasmaUrea_SD_disease, subgroup=Subspecies, subgroup.name="", First_Author, comb.fixed=FALSE, data=data10)
forest(m218, layout = "RevMan5", colgap.forest.left = unit(15,"mm"))

tiff("218. Urea disease rat forest plot STRAIN TUB.tiff", width=2500, height=2500, res=280)
forest(m118, layout="RevMan5",xlim=c(0,300), xlab="Urea Concentration (mM)", digits.sd=2, leftcols=c("studlab", "Year", "mean", "sd", "n", "w.random", "effect.ci"), squaresize = 0.35, colgap.forest.left = unit (15, "mm"))
dev.off()

### 228. Urea healthy rat forest plot STRAIN ###
m228<-metamean(nhealthy, pURh, plasmaUrea_SD_healthy, subgroup=Subspecies, subgroup.name="", First_Author, comb.fixed=FALSE, data=data10)
forest(m228, layout = "RevMan5", colgap.forest.left = unit(15,"mm"))

tiff("228. Urea healthy rat forest plot STRAIN TUB.tiff", width=2500, height=2500, res=280)
forest(m228, layout="RevMan5",xlim=c(0,40), xlab="Urea Concentration (mM)", digits.sd=2, leftcols=c("studlab", "Year", "mean", "sd", "n", "w.random", "effect.ci"), squaresize = 0.35, colgap.forest.left = unit (15, "mm"))
dev.off()

data11 <- read.xlsx("C:/FILL IN/Rat Creat Uni Tubular Models.xlsx", 1)
matrix(names(data11))
data11$nhealthy<-as.numeric(data11$Control_n)
data11$ndisease<-as.numeric(data11$RF_n)
data11$pCRh<-as.numeric(data11$plasmaUrea_healthy)
data11$pCRd<-as.numeric(data11$plasmaUrea_disease)

### 318. Urea disease rat forest plot STRAIN ###
m318<-metamean(ndisease, pCRd, plasmaCR_SD_disease, subgroup=Subspecies, subgroup.name="", First_Author, comb.fixed=FALSE, data=data11)
forest(m318, layout = "RevMan5", colgap.forest.left = unit(15,"mm"))

tiff("318. CR disease rat forest plot STRAIN TUB.tiff", width=2500, height=2500, res=280)
forest(m318, layout="RevMan5",xlim=c(0,300), xlab="Creatinine Concentration (µM)", digits.sd=2, leftcols=c("studlab", "Year", "mean", "sd", "n", "w.random", "effect.ci"), squaresize = 0.35, colgap.forest.left = unit (15, "mm"))
dev.off()

### 328. Urea healthy rat forest plot STRAIN ###
m328<-metamean(nhealthy, pCRh, plasmaCR_SD_healthy, subgroup=Subspecies, subgroup.name="", First_Author, comb.fixed=FALSE, data=data11)
forest(m228, layout = "RevMan5", colgap.forest.left = unit(15,"mm"))

tiff("328. CR healthy rat forest plot STRAIN TUB.tiff", width=2500, height=2500, res=280)
forest(m328, layout="RevMan5",xlim=c(0,40), xlab="Creatinine Concentration (µmM)", digits.sd=2, leftcols=c("studlab", "Year", "mean", "sd", "n", "w.random", "effect.ci"), squaresize = 0.35, colgap.forest.left = unit (15, "mm"))
dev.off()


data12 <- read.xlsx("C:/FILL IN/Rat HA.xlsx", 1)
matrix(names(data12))
data12$nhealthy<-as.numeric(data12$Control_n)
data12$ndisease<-as.numeric(data12$RF_n)
data12$pHAh<-as.numeric(data12$plasmaHA_healthy)
data12$pHAd<-as.numeric(data12$plasmaHA_disease)

### 991. HA healthy rat forest plot ###
m991<-metamean(nhealthy, pHAh, plasmaHD_SD_healthy, First_Author, comb.fixed=FALSE, data=data12)
forest(m991, layout = "RevMan5", colgap.forest.left = unit(15,"mm"))

tiff("991. HA healthy rat forest.tiff", width=3200, height=3000, res=280)
forest(m991, layout="RevMan5",xlim=c(0,20), xlab="HA Concentration (µM)", digits.sd=2, leftcols=c("studlab", "Year", "mean", "sd", "n", "w.random", "effect.ci"), squaresize = 0.35, colgap.forest.left = unit (15, "mm"))
dev.off()

### 992. HA disease rat forest plot ###
m992<-metamean(ndisease, pHAd, plasmaHA_SD_disease, First_Author, comb.fixed=FALSE, data=data12)
forest(m992, layout = "RevMan5", colgap.forest.left = unit(15,"mm"))

tiff("992. HA disease rat forest.tiff", width=3200, height=3000, res=280)
forest(m992, layout="RevMan5",xlim=c(0,200), xlab="HA Concentration (µM)", digits.sd=2, leftcols=c("studlab", "Year", "mean", "sd", "n", "w.random", "effect.ci"), squaresize = 0.35, colgap.forest.left = unit (15, "mm"))
dev.off()


data13 <- read.xlsx("C:/FILL IN/Rat pCS.xlsx", 1)
matrix(names(data12))
data13$nhealthy<-as.numeric(data13$Control_n)
data13$ndisease<-as.numeric(data13$RF_n)
data13$pPCSh<-as.numeric(data13$plasmaPCS_healthy)
data13$pPCSd<-as.numeric(data13$plasmaPCS_disease)

### 993. pCS healthy rat forest plot ###
m993<-metamean(nhealthy, pPCSh, plasmaPCS_SD_healthy, First_Author, comb.fixed=FALSE, data=data13)
forest(m993, layout = "RevMan5", colgap.forest.left = unit(15,"mm"))

tiff("993. pCS healthy rat forest.tiff", width=3200, height=3000, res=280)
forest(m993, layout="RevMan5",xlim=c(0,20), xlab="pCS Concentration (µM)", digits.sd=2, leftcols=c("studlab", "Year", "mean", "sd", "n", "w.random", "effect.ci"), squaresize = 0.35, colgap.forest.left = unit (15, "mm"))
dev.off()

### 994. pCS disease rat forest plot ###
m994<-metamean(ndisease, pPCSd, plasmaPCS_SD_disease, First_Author, comb.fixed=FALSE, data=data13)
forest(m994, layout = "RevMan5", colgap.forest.left = unit(15,"mm"))

tiff("994. pCS disease rat forest.tiff", width=3200, height=3000, res=280)
forest(m994, layout="RevMan5",xlim=c(0,200), xlab="pCS Concentration (µM)", digits.sd=2, leftcols=c("studlab", "Year", "mean", "sd", "n", "w.random", "effect.ci"), squaresize = 0.35, colgap.forest.left = unit (15, "mm"))
dev.off()
